# Supplementary material for: Cationic amphiphilic antihistamines inhibit STAT3 via Ca2+-dependent lysosomal H+ efflux
Source: Cell Rep. 2023 Feb 17;42(2):112137. doi: 10.1016/j.celrep.2023.112137 (PMC9989825; doi:10.1016/j.celrep.2023.112137)
Supplement: Table S2. STAT3 target genes downregulated by 2 h terfenadine or ebastine treatment, related to Figure 6D [file mmc2.xlsx]

## Sheet: GeneDownRegulated.Info.2h
GeneID	Symbol	log2FoldChange(HeLa-Eba-2h/HeLa)	log2FoldChange(HeLa-Terf-2h/HeLa)	Type
84959	UBASH3B	-1.88785	-1.73649	common
55022	PID1	-0.586812	-	Eba-specific
94097	SFXN5	-0.631746	-	Eba-specific
83879	CDCA7	-0.652738	-	Eba-specific
144699	FBXL14	-	-0.598934	Terf-specific
2729	GCLC	-0.716045	-0.727976	common
117608	ZNF354B	-0.843453	-0.717083	common
57521	RPTOR	-0.609085	-	Eba-specific
23774	BRD1	-0.631188	-0.606981	common
9076	CLDN1	-1.31899	-0.821984	common
5154	PDGFA	-0.601464	-0.817347	common
169792	GLIS3	-1.3639	-1.3796	common
115701	ALPK2	-1.06842	-0.808903	common
1901	S1PR1	-0.795675	-0.858597	common
6016	RIT1	-0.662196	-	Eba-specific
5454	POU3F2	-1.66674	-1.67028	common
874	CBR3	-0.85044	-0.817774	common
9353	SLIT2	-0.938858	-1.11243	common
112849	L3HYPDH	-0.634218	-	Eba-specific
595	CCND1	-0.892435	-0.905256	common
56937	PMEPA1	-	-0.64847	Terf-specific
1154	CISH	-1.1648	-	Eba-specific
57211	ADGRG6	-0.586053	-	Eba-specific
79931	TNIP3	-1.4476	-0.821558	common
54436	SH3TC1	-0.63984	-0.622239	common
11343	MGLL	-0.709221	-0.799366	common
8289	ARID1A	-0.896379	-0.724528	common
57624	NYAP2	-0.903508	-	Eba-specific
57451	TENM2	-0.793669	-0.905304	common
84230	LRRC8C	-	-0.642626	Terf-specific
3352	HTR1D	-0.593515	-	Eba-specific
54915	YTHDF1	-	-0.663834	Terf-specific
56478	EIF4ENIF1	-0.626005	-0.67772	common
2294	FOXF1	-1.02563	-0.862748	common
9355	LHX2	-	-0.624832	Terf-specific
55568	GALNT10	-	-0.649913	Terf-specific
79191	IRX3	-0.784567	-0.76171	common
121227	LRIG3	-0.739162	-0.645789	common
55247	NEIL3	-0.691927	-0.599704	common
636	BICD1	-0.624819	-0.742117	common
79572	ATP13A3	-0.621816	-0.612233	common
124583	CANT1	-0.637476	-0.694675	common
79180	EFHD2	-	-0.74114	Terf-specific
90362	FAM110B	-0.899567	-0.648781	common
7204	TRIO	-1.10363	-1.14793	common
1021	CDK6	-0.938054	-0.902519	common
2624	GATA2	-0.713627	-0.844492	common
3690	ITGB3	-0.739022	-	Eba-specific
7026	NR2F2	-0.960755	-0.848575	common
23212	RRS1	-0.873616	-0.860731	common
140883	ZNF280B	-1.3786	-1.07198	common
58499	ZNF462	-0.617624	-	Eba-specific
29946	SERTAD3	-0.86074	-0.644655	common
63893	UBE2O	-0.6954	-0.729639	common
4919	ROR1	-1.18607	-1.20881	common
53354	PANK1	-0.587813	-	Eba-specific
3575	IL7R	-0.71303	-	Eba-specific
64768	IPPK	-0.654466	-	Eba-specific
199953	TMEM201	-0.647141	-0.726131	common
140809	SRXN1	-0.993362	-1.12476	common
84962	AJUBA	-1.3363	-1.17964	common
197320	ZNF778	-	-0.600952	Terf-specific
23141	ANKLE2	-0.670786	-0.63529	common
10736	SIX2	-0.724864	-0.822597	common
144100	PLEKHA7	-0.708128	-0.717256	common
3756	KCNH1	-	-0.587891	Terf-specific
85464	SSH2	-	-0.609957	Terf-specific
84441	MAML2	-0.607256	-	Eba-specific
7268	TTC4	-0.665327	-	Eba-specific
163051	ZNF709	-1.90821	-1.29013	common
23144	ZC3H3	-0.72991	-0.67443	common
54453	RIN2	-0.606525	-0.711955	common
30012	TLX3	-	-0.703216	Terf-specific
9645	MICAL2	-0.953147	-0.835326	common
7296	TXNRD1	-0.687283	-0.853927	common
6281	S100A10	-0.776008	-	Eba-specific
126374	WTIP	-0.756222	-1.15804	common
10628	TXNIP	-1.51568	-	Eba-specific
64167	ERAP2	-0.960987	-1.09163	common
3214	HOXB4	-0.890694	-	Eba-specific
57522	SRGAP1	-0.746484	-0.716707	common
11278	KLF12	-0.589107	-0.687046	common
8445	DYRK2	-0.656668	-	Eba-specific
255324	EPGN	-1.36069	-1.05399	common
5971	RELB	-1.04851	-0.91852	common
27185	DISC1	-1.8527	-1.82436	common
6461	SHB	-0.854733	-0.908069	common
23023	TMCC1	-0.591246	-	Eba-specific
8313	AXIN2	-0.644582	-	Eba-specific
55632	G2E3	-0.706192	-	Eba-specific
57707	TLDC1	-0.727083	-0.683966	common
3566	IL4R	-	-0.726105	Terf-specific
10938	EHD1	-	-0.590634	Terf-specific
10435	CDC42EP2	-1.33358	-1.06251	common
9807	IP6K1	-	-0.598617	Terf-specific
23360	FNBP4	-0.686423	-0.600078	common
5166	PDK4	-0.947778	-0.655524	common
90853	SPOCD1	-1.13851	-0.794855	common
3486	IGFBP3	-0.88241	-	Eba-specific
7187	TRAF3	-0.601764	-	Eba-specific
286077	FAM83H	-1.15018	-0.988964	common
23132	RAD54L2	-0.61559	-0.665278	common
824	CAPN2	-0.776613	-0.858887	common
1196	CLK2	-0.601613	-	Eba-specific
3206	HOXA10	-1.06118	-0.942094	common
80775	TMEM177	-0.738687	-	Eba-specific
84612	PARD6B	-0.631329	-0.696455	common
63898	SH2D4A	-0.600305	-	Eba-specific
55733	HHAT	-2.05562	-1.09224	common
80723	SLC35G2	-0.724755	-0.799477	common
132158	GLYCTK	-0.753068	-	Eba-specific
9469	CHST3	-0.904743	-0.988849	common
29948	OSGIN1	-0.889422	-0.99239	common
55790	CSGALNACT1	-0.629337	-0.656632	common
22904	SBNO2	-0.856246	-0.750178	common
7477	WNT7B	-1.07877	-1.05548	common
7474	WNT5A	-0.779578	-	Eba-specific
57559	STAMBPL1	-0.846071	-0.803251	common
342184	FMN1	-0.664426	-	Eba-specific
51274	KLF3	-0.747151	-	Eba-specific
10140	TOB1	-1.1193	-0.994454	common
7004	TEAD4	-	-0.600698	Terf-specific
1734	DIO2	-0.62787	-0.623622	common
9414	TJP2	-	-0.691957	Terf-specific
2077	ERF	-0.687721	-0.727164	common
23228	PLCL2	-1.06564	-0.912682	common
91351	DDX60L	-0.622136	-0.808268	common
84858	ZNF503	-0.601635	-0.674876	common
55357	TBC1D2	-0.958579	-1.00034	common
64321	SOX17	-1.6611	-1.31078	common
56938	ARNTL2	-0.605286	-	Eba-specific
79899	PRR5L	-0.827333	-0.69579	common
2260	FGFR1	-	-0.630289	Terf-specific
5791	PTPRE	-1.87755	-1.74327	common
2707	GJB3	-0.878092	-0.766197	common
375449	MAST4	-0.963897	-0.988453	common
146909	KIF18B	-0.909979	-0.796929	common
598	BCL2L1	-0.734331	-	Eba-specific
79970	ZNF767P	-0.639372	-	Eba-specific
2353	FOS	-0.6301	-	Eba-specific
80005	DOCK5	-0.603173	-0.600263	common
4091	SMAD6	-0.89564	-0.5903	common
1364	CLDN4	-0.949032	-0.875445	common
55172	DNAAF2	-0.774097	-0.648193	common
7186	TRAF2	-0.599419	-	Eba-specific
6495	SIX1	-1.2574	-0.726262	common
22800	RRAS2	-	-0.630012	Terf-specific
4155	MBP	-1.14754	-1.05379	common
4803	NGF	-1.32754	-1.05369	common
28234	SLCO1B3	-0.818827	-0.679379	common
23642	SNHG1	-0.664075	-	Eba-specific
3207	HOXA11	-1.6051	-1.55271	common
668	FOXL2	-0.626016	-0.740091	common
9586	CREB5	-0.660288	-0.719417	common
133522	PPARGC1B	-0.993275	-1.02572	common
259173	ALS2CL	-1.28955	-	Eba-specific
837	CASP4	-	-0.622763	Terf-specific
5774	PTPN3	-0.634031	-	Eba-specific
10642	IGF2BP1	-0.706641	-0.59999	common
54877	ZCCHC2	-0.712639	-0.671377	common
1435	CSF1	-0.633202	-	Eba-specific
89839	ARHGAP11B	-0.648837	-	Eba-specific
54910	SEMA4C	-0.696916	-	Eba-specific
10743	RAI1	-0.633681	-0.602074	common
4820	NKTR	-0.670487	-	Eba-specific
23286	WWC1	-0.680716	-0.711881	common
79791	FBXO31	-0.637721	-0.630542	common
10783	NEK6	-1.07022	-1.02152	common
899	CCNF	-1.46366	-1.35379	common
94234	FOXQ1	-0.755634	-0.745786	common
6482	ST3GAL1	-1.25716	-1.16956	common
283149	BCL9L	-0.814621	-0.766365	common
80790	CMIP	-1.17048	-1.08301	common
3084	NRG1	-1.33963	-1.02149	common
5596	MAPK4	-	-0.693806	Terf-specific
890	CCNA2	-0.692686	-	Eba-specific
84790	TUBA1C	-	-0.586629	Terf-specific
25987	TSKU	-1.18056	-1.22478	common
27245	AHDC1	-0.853027	-1.07339	common
11217	AKAP2	-0.683172	-0.78159	common
6997	TDGF1	-	-4.73393	Terf-specific
23255	MTCL1	-	-0.629261	Terf-specific
