# Supplementary material for: Cationic amphiphilic antihistamines inhibit STAT3 via Ca2+-dependent lysosomal H+ efflux
Source: Cell Rep. 2023 Feb 17;42(2):112137. doi: 10.1016/j.celrep.2023.112137 (PMC9989825; doi:10.1016/j.celrep.2023.112137)
Supplement: Table S3. STAT3 target genes downregulated by 8 h terfenadine or ebastine treatment, related to Figure 6D [file mmc3.xlsx]

## Sheet: GeneDownRegulated.Info.8h
GeneID	Symbol	log2FoldChange(HeLa-Eba-8h/HeLa)	log2FoldChange(HeLa-Terf-8h/HeLa)	Type
6461	SHB	-0.890085	-1.42566	common
9308	CD83	-1.50004	-1.57346	common
22807	IKZF2	-0.895827	-0.934917	common
4185	ADAM11	-0.72006	-	Eba-specific
22864	R3HDM2	-0.825929	-0.625096	common
162394	SLFN5	-0.644398	-	Eba-specific
6843	VAMP1	-	-0.594076	Terf-specific
11197	WIF1	-0.714414	-	Eba-specific
6659	SOX4	-	-0.7279	Terf-specific
3624	INHBA	-1.35672	-1.25729	common
5583	PRKCH	-	-0.720336	Terf-specific
113452	TMEM54	-0.629071	-	Eba-specific
84450	ZNF512	-0.634919	-	Eba-specific
84159	ARID5B	-0.886152	-0.633252	common
2300	FOXL1	-	-1.14222	Terf-specific
25907	TMEM158	-0.883921	-1.02546	common
125476	INO80C	-0.793848	-0.861264	common
390	RND3	-0.672022	-0.746466	common
126917	IFFO2	-0.755071	-0.768606	common
133	ADM	-	-0.722125	Terf-specific
22936	ELL2	-	-0.775606	Terf-specific
158219	TTC39B	-1.44622	-	Eba-specific
9693	RAPGEF2	-	-0.71608	Terf-specific
11346	SYNPO	-1.11643	-1.17353	common
57001	SDHAF3	-0.749309	-	Eba-specific
25816	TNFAIP8	-0.850589	-0.773592	common
4170	MCL1	-0.62673	-1.04946	common
79931	TNIP3	-2.49357	-2.87695	common
2185	PTK2B	-1.7286	-	Eba-specific
7185	TRAF1	-2.43269	-2.67173	common
2303	FOXC2	-	-0.787249	Terf-specific
745	MYRF	-0.77063	-0.739936	common
642846	LOC642846	-	-0.599107	Terf-specific
342184	FMN1	-1.48533	-1.46389	common
95	ACY1	-0.71667	-	Eba-specific
5357	PLS1	-0.759457	-1.00696	common
83481	EPPK1	-1.26495	-1.28225	common
9472	AKAP6	-	-1.62156	Terf-specific
1846	DUSP4	-	-0.602378	Terf-specific
83696	TRAPPC9	-0.843033	-	Eba-specific
9819	TSC22D2	-	-0.635657	Terf-specific
5526	PPP2R5B	-0.697077	-	Eba-specific
130535	KCTD18	-0.678163	-	Eba-specific
84869	CBR4	-0.873014	-	Eba-specific
64167	ERAP2	-1.0587	-	Eba-specific
2707	GJB3	-	-0.758007	Terf-specific
64778	FNDC3B	-	-0.833494	Terf-specific
3140	MR1	-0.86397	-	Eba-specific
23228	PLCL2	-0.69451	-0.993269	common
55364	IMPACT	-0.73091	-	Eba-specific
147111	NOTUM	-0.834978	-	Eba-specific
9121	SLC16A5	-1.12368	-	Eba-specific
25946	ZNF385A	-1.00935	-0.907304	common
115704	EVI5L	-1.05553	-0.901445	common
114299	PALM2	-0.586849	-0.676434	common
7168	TPM1	-0.609131	-0.710505	common
1265	CNN2	-0.808576	-0.83143	common
4919	ROR1	-0.802353	-1.02168	common
4045	LSAMP	-	-1.78938	Terf-specific
90853	SPOCD1	-0.919058	-0.909386	common
23586	DDX58	-	-0.763312	Terf-specific
84072	HORMAD1	-1.04902	-	Eba-specific
153768	PRELID2	-0.599537	-	Eba-specific
6431	SRSF6	-0.620146	-0.660442	common
10229	COQ7	-0.806427	-	Eba-specific
54903	MKS1	-0.895796	-	Eba-specific
338707	B4GALNT4	-	-0.660567	Terf-specific
3383	ICAM1	-1.33957	-1.11261	common
4720	NDUFS2	-0.610238	-	Eba-specific
3691	ITGB4	-0.671438	-0.649178	common
27254	CSDC2	-1.67023	-0.879939	common
7779	SLC30A1	-	-0.864029	Terf-specific
10324	KLHL41	-1.94875	-2.6226	common
1004	CDH6	-0.726331	-0.619781	common
3652	IPP	-1.15302	-0.743422	common
85463	ZC3H12C	-0.598824	-0.832809	common
9666	DZIP3	-0.913126	-0.655702	common
4773	NFATC2	-	-0.686118	Terf-specific
80853	KDM7A	-0.939412	-1.51858	common
23043	TNIK	-0.850479	-	Eba-specific
9590	AKAP12	-	-0.605297	Terf-specific
378938	MALAT1	-	-1.05166	Terf-specific
64859	NABP1	-0.867115	-1.04377	common
5337	PLD1	-0.708152	-	Eba-specific
83594	NUDT12	-0.796284	-	Eba-specific
1500	CTNND1	-0.684221	-0.598386	common
29070	CCDC113	-1.04463	-	Eba-specific
5137	PDE1C	-0.817375	-	Eba-specific
3899	AFF3	-1.07298	-0.923151	common
2634	GBP2	-1.00861	-0.953467	common
3918	LAMC2	-1.47737	-	Eba-specific
132158	GLYCTK	-1.10572	-0.726479	common
57559	STAMBPL1	-0.692508	-1.21568	common
27133	KCNH5	-0.960634	-	Eba-specific
355	FAS	-0.656553	-0.860372	common
54502	RBM47	-0.986686	-	Eba-specific
27247	NFU1	-0.628753	-	Eba-specific
7052	TGM2	-0.594183	-	Eba-specific
1326	MAP3K8	-0.843005	-1.02669	common
9945	GFPT2	-0.968395	-1.31372	common
23066	CAND2	-	-0.660117	Terf-specific
51673	TPPP3	-1.54078	-2.25346	common
6776	STAT5A	-0.592425	-0.712877	common
10432	RBM14	-0.754093	-	Eba-specific
26524	LATS2	-	-0.811069	Terf-specific
10628	TXNIP	-1.00747	-	Eba-specific
23034	SAMD4A	-0.797524	-1.52467	common
285368	PRRT3	-0.689214	-	Eba-specific
196	AHR	-	-0.628945	Terf-specific
27086	FOXP1	-	-0.63667	Terf-specific
2633	GBP1	-1.81474	-1.55045	common
55629	PNRC2	-0.586671	-0.609895	common
785	CACNB4	-	-2.06222	Terf-specific
168667	BMPER	-0.630755	-	Eba-specific
1490	CTGF	-1.20222	-1.94297	common
25937	WWTR1	-0.627633	-0.971921	common
1734	DIO2	-0.667909	-0.80423	common
83879	CDCA7	-0.796974	-0.768946	common
84441	MAML2	-0.974756	-	Eba-specific
9853	RUSC2	-	-0.614679	Terf-specific
204962	SLC44A5	-0.821805	-	Eba-specific
5791	PTPRE	-1.02099	-1.34128	common
8726	EED	-	-0.635013	Terf-specific
84919	PPP1R15B	-	-0.786553	Terf-specific
64332	NFKBIZ	-0.756834	-1.36416	common
81671	VMP1	-	-1.04369	Terf-specific
9260	PDLIM7	-1.12778	-0.978259	common
10512	SEMA3C	-	-0.631268	Terf-specific
1435	CSF1	-1.04211	-0.981652	common
3084	NRG1	-1.02332	-0.869348	common
7126	TNFAIP1	-	-0.875419	Terf-specific
57158	JPH2	-1.19541	-1.11629	common
84951	TNS4	-1.52919	-0.900073	common
3479	IGF1	-0.644589	-0.814624	common
80724	ACAD10	-1.04706	-	Eba-specific
5971	RELB	-0.894786	-1.02587	common
123016	TTC8	-0.967511	-	Eba-specific
84230	LRRC8C	-	-1.09888	Terf-specific
143872	ARHGAP42	-0.737999	-0.866172	common
4286	MITF	-0.600011	-0.880663	common
1958	EGR1	-	-0.921006	Terf-specific
9641	IKBKE	-0.943385	-	Eba-specific
223117	SEMA3D	-0.705699	-	Eba-specific
9645	MICAL2	-	-0.790703	Terf-specific
91663	MYADM	-1.46539	-1.71597	common
51085	MLXIPL	-1.14675	-	Eba-specific
8790	FPGT	-0.658914	-	Eba-specific
8508	NIPSNAP1	-0.712682	-	Eba-specific
27295	PDLIM3	-0.586678	-	Eba-specific
3690	ITGB3	-0.947841	-	Eba-specific
10221	TRIB1	-	-0.662691	Terf-specific
4616	GADD45B	-	-1.02748	Terf-specific
79048	SECISBP2	-0.7767	-	Eba-specific
55780	ERMARD	-0.954436	-	Eba-specific
55601	DDX60	-1.07375	-	Eba-specific
1787	TRDMT1	-0.692323	-	Eba-specific
112849	L3HYPDH	-	-0.62489	Terf-specific
4133	MAP2	-0.656764	-	Eba-specific
2131	EXT1	-	-0.735722	Terf-specific
60468	BACH2	-	-1.02528	Terf-specific
122786	FRMD6	-0.696306	-0.833238	common
5787	PTPRB	-	-0.597374	Terf-specific
5122	PCSK1	-1.63504	-0.84875	common
54332	GDAP1	-0.732851	-	Eba-specific
6428	SRSF3	-0.586448	-	Eba-specific
6623	SNCG	-0.773052	-	Eba-specific
58476	TP53INP2	-0.618714	-	Eba-specific
91351	DDX60L	-0.622499	-	Eba-specific
358	AQP1	-0.948953	-1.18219	common
3976	LIF	-1.0908	-1.46206	common
6575	SLC20A2	-0.791457	-	Eba-specific
1962	EHHADH	-1.54547	-	Eba-specific
1010	CDH12	-	-0.862978	Terf-specific
4790	NFKB1	-1.67407	-1.85432	common
143279	HECTD2	-0.711974	-0.826288	common
54859	ELP6	-0.643289	-	Eba-specific
1969	EPHA2	-0.759645	-1.16635	common
7538	ZFP36	-	-0.62227	Terf-specific
55930	MYO5C	-0.597701	-	Eba-specific
585	BBS4	-0.640466	-	Eba-specific
128710	SLX4IP	-0.743733	-	Eba-specific
114805	GALNT13	-	-0.816128	Terf-specific
83716	CRISPLD2	-0.89984	-1.22736	common
27185	DISC1	-2.00407	-2.09529	common
4137	MAPT	-	-0.948136	Terf-specific
23600	AMACR	-0.810477	-	Eba-specific
7057	THBS1	-1.6394	-2.1286	common
85302	FBF1	-0.717222	-0.75492	common
2553	GABPB1	-	-0.748877	Terf-specific
10769	PLK2	-1.35465	-1.93365	common
79974	CPED1	-1.02002	-	Eba-specific
1482	NKX2-5	-1.85875	-	Eba-specific
10435	CDC42EP2	-0.844566	-1.17994	common
27242	TNFRSF21	-0.697684	-0.909607	common
11010	GLIPR1	-	-0.635814	Terf-specific
57707	TLDC1	-0.741383	-0.678115	common
23315	SLC9A8	-0.810626	-	Eba-specific
23616	SH3BP1	-1.13774	-	Eba-specific
2643	GCH1	-1.63141	-1.27716	common
90736	FAM104B	-0.746183	-	Eba-specific
3725	JUN	-	-0.810906	Terf-specific
55082	ARGLU1	-	-0.59283	Terf-specific
23012	STK38L	-2.09812	-2.02332	common
57484	RNF150	-	-0.603807	Terf-specific
92255	LMBRD2	-0.813364	-	Eba-specific
23242	COBL	-0.638094	-0.837176	common
7145	TNS1	-0.81864	-	Eba-specific
7128	TNFAIP3	-1.34259	-1.69938	common
11112	HIBADH	-0.716898	-	Eba-specific
7414	VCL	-0.665473	-0.670074	common
6385	SDC4	-1.61869	-1.90139	common
6764	ST5	-0.70877	-0.652936	common
4794	NFKBIE	-0.908147	-0.76518	common
9411	ARHGAP29	-	-0.639163	Terf-specific
3306	HSPA2	-1.66181	-1.12456	common
59269	HIVEP3	-1.33645	-1.74645	common
3575	IL7R	-1.97282	-1.95375	common
2953	GSTT2	-	-2.31231	Terf-specific
255324	EPGN	-0.6367	-0.768748	common
5734	PTGER4	-1.46403	-1.42594	common
1307	COL16A1	-0.852753	-0.749211	common
3556	IL1RAP	-1.12836	-1.30166	common
10938	EHD1	-	-0.593605	Terf-specific
3566	IL4R	-0.779701	-1.11049	common
6530	SLC6A2	-	-3.56147	Terf-specific
10370	CITED2	-	-0.681295	Terf-specific
9886	RHOBTB1	-0.677635	-	Eba-specific
2861	GPR37	-0.878083	-1.13124	common
54970	TTC12	-1.3928	-	Eba-specific
7157	TP53	-0.78476	-	Eba-specific
4582	MUC1	-0.713538	-0.599101	common
59	ACTA2	-0.631074	-0.717219	common
347902	AMIGO2	-0.728971	-0.98094	common
583	BBS2	-0.98283	-	Eba-specific
54873	PALMD	-1.22107	-0.867107	common
84920	ALG10	-0.715235	-	Eba-specific
219	ALDH1B1	-1.1875	-1.2433	common
83856	FSD1L	-	-0.7203	Terf-specific
11072	DUSP14	-	-0.656377	Terf-specific
23576	DDAH1	-0.711285	-1.23463	common
2920	CXCL2	-1.79192	-2.00897	common
51750	RTEL1	-0.775605	-0.592371	common
192683	SCAMP5	-1.58464	-	Eba-specific
29126	CD274	-1.22284	-1.91088	common
80149	ZC3H12A	-	-0.679989	Terf-specific
4595	MUTYH	-0.638937	-	Eba-specific
8676	STX11	-1.2985	-1.61657	common
30008	EFEMP2	-	-0.93384	Terf-specific
857	CAV1	-	-0.639519	Terf-specific
6482	ST3GAL1	-0.849676	-1.31719	common
57407	NMRAL1	-0.654719	-	Eba-specific
2113	ETS1	-1.65281	-1.91838	common
3037	HAS2	-	-0.950437	Terf-specific
144811	LACC1	-1.18555	-1.06622	common
3569	IL6	-3.16864	-2.94924	common
6549	SLC9A2	-0.743183	-0.745868	common
113802	HENMT1	-0.622731	-	Eba-specific
1847	DUSP5	-	-0.683471	Terf-specific
93663	ARHGAP18	-0.641858	-	Eba-specific
10979	FERMT2	-1.05435	-1.2162	common
4803	NGF	-	-0.812662	Terf-specific
9076	CLDN1	-1.30187	-1.14982	common
9563	H6PD	-1.02928	-0.602335	common
255520	ELMOD2	-0.645992	-	Eba-specific
7204	TRIO	-	-0.660588	Terf-specific
627	BDNF	-	-0.755498	Terf-specific
27347	STK39	-0.839802	-	Eba-specific
84866	TMEM25	-0.642721	-	Eba-specific
26240	FAM50B	-0.834313	-	Eba-specific
7424	VEGFC	-	-0.886526	Terf-specific
51103	NDUFAF1	-0.710845	-	Eba-specific
131118	DNAJC19	-0.635243	-	Eba-specific
151963	MB21D2	-0.733326	-0.966431	common
64651	CSRNP1	-0.609255	-1.11787	common
57149	LYRM1	-	-0.589366	Terf-specific
115209	OMA1	-0.799162	-	Eba-specific
81606	LBH	-	-0.780388	Terf-specific
2066	ERBB4	-0.750001	-0.891784	common
4772	NFATC1	-0.87018	-1.0801	common
25840	METTL7A	-1.59329	-0.750035	common
28981	IFT81	-0.854706	-0.659227	common
94240	EPSTI1	-2.39406	-3.42996	common
10991	SLC38A3	-1.06941	-0.761623	common
64147	KIF9	-0.73491	-	Eba-specific
858	CAV2	-0.812601	-0.81386	common
283416	LINC01465	-	-0.665128	Terf-specific
127018	LYPLAL1	-0.977191	-	Eba-specific
6434	TRA2B	-0.716193	-0.74458	common
5129	CDK18	-1.03575	-0.794088	common
7091	TLE4	-0.733587	-0.868326	common
54453	RIN2	-	-0.600992	Terf-specific
51279	C1RL	-0.739443	-	Eba-specific
145482	PTGR2	-1.20366	-1.30551	common
1960	EGR3	-	-2.33063	Terf-specific
7099	TLR4	-0.884997	-1.10465	common
55902	ACSS2	-0.851356	-	Eba-specific
602	BCL3	-0.781989	-1.17172	common
338645	LUZP2	-	-0.614168	Terf-specific
1466	CSRP2	-0.675427	-	Eba-specific
23135	KDM6B	-	-0.71022	Terf-specific
1901	S1PR1	-	-0.715009	Terf-specific
10290	SPEG	-0.989402	-0.593722	common
55230	USP40	-0.865041	-0.6506	common
10529	NEBL	-0.86247	-0.780791	common
9760	TOX	-0.744359	-0.762661	common
22859	ADGRL1	-0.748562	-0.691114	common
9315	NREP	-1.31015	-1.00243	common
22854	NTNG1	-1.20638	-1.03197	common
5155	PDGFB	-	-3.44315	Terf-specific
171546	SPTSSA	-0.624283	-	Eba-specific
