# Supplementary material for: Cationic amphiphilic antihistamines inhibit STAT3 via Ca2+-dependent lysosomal H+ efflux
Source: Cell Rep. 2023 Feb 17;42(2):112137. doi: 10.1016/j.celrep.2023.112137 (PMC9989825; doi:10.1016/j.celrep.2023.112137)
Supplement: Table S5. STAT3 target genes downregulated by ebastine treatment but not by STAT3 depletion, related to Figures 6D and S5D [file mmc5.xlsx]

## Sheet: Summary
		STAT3KO specific	Eba specific	Common
	NO. of Genes	521	186	49
	Log2Fold Change is provided

## Sheet: GeneDownRegulated_STAT3KO_Eba.I
GeneID	Symbol	HeLa-VS-HeLa-Eba-8h	WT-VS-STAT3KO	Type
9308	CD83	-1.50004	-	Eba-specific
2294	FOXF1	-	-1.57747	STAT3KO-specific
79600	TCTN1	-	-0.879859	STAT3KO-specific
286183	NKAIN3	-	-1.22955	STAT3KO-specific
54558	SPATA6	-	-1.28948	STAT3KO-specific
4923	NTSR1	-	-1.95966	STAT3KO-specific
284076	TTLL6	-	-1.46472	STAT3KO-specific
7091	TLE4	-0.733587	-	Eba-specific
125476	INO80C	-0.793848	-	Eba-specific
347902	AMIGO2	-0.728971	-	Eba-specific
27010	TPK1	-	-0.945227	STAT3KO-specific
286133	SCARA5	-	-1.44761	STAT3KO-specific
23401	FRAT2	-	-0.766135	STAT3KO-specific
51144	HSD17B12	-	-0.67687	STAT3KO-specific
858	CAV2	-0.812601	-	Eba-specific
5625	PRODH	-	-1.12468	STAT3KO-specific
51071	DERA	-	-0.630414	STAT3KO-specific
57158	JPH2	-1.19541	-	Eba-specific
127602	DNAH14	-	-2.02187	STAT3KO-specific
113	ADCY7	-	-0.810975	STAT3KO-specific
116984	ARAP2	-	-1.1234	STAT3KO-specific
90956	ADCK2	-	-0.759979	STAT3KO-specific
1050	CEBPA	-	-1.76657	STAT3KO-specific
91663	MYADM	-1.46539	-	Eba-specific
84216	TMEM117	-	-0.960979	STAT3KO-specific
55930	MYO5C	-0.597701	-0.898187	common
25937	WWTR1	-0.627633	-	Eba-specific
4902	NRTN	-	-1.29562	STAT3KO-specific
338645	LUZP2	-	-2.49569	STAT3KO-specific
51635	DHRS7	-	-0.632957	STAT3KO-specific
23046	KIF21B	-	-4.12516	STAT3KO-specific
2184	FAH	-	-0.868017	STAT3KO-specific
54507	ADAMTSL4	-	-0.984424	STAT3KO-specific
114884	OSBPL10	-	-0.895857	STAT3KO-specific
51099	ABHD5	-	-0.686284	STAT3KO-specific
3768	KCNJ12	-	-3.74278	STAT3KO-specific
3383	ICAM1	-1.33957	-	Eba-specific
89876	MAATS1	-	-1.52916	STAT3KO-specific
56953	NT5M	-	-2.79004	STAT3KO-specific
4685	NCAM2	-	-1.35563	STAT3KO-specific
2632	GBE1	-	-1.08023	STAT3KO-specific
1649	DDIT3	-	-0.632174	STAT3KO-specific
272	AMPD3	-	-1.90369	STAT3KO-specific
51162	EGFL7	-	-2.09853	STAT3KO-specific
27254	CSDC2	-1.67023	-	Eba-specific
143279	HECTD2	-0.711974	-	Eba-specific
6434	TRA2B	-0.716193	-	Eba-specific
80301	PLEKHO2	-	-0.950074	STAT3KO-specific
9388	LIPG	-	-2.16554	STAT3KO-specific
246175	CNOT6L	-	-0.809559	STAT3KO-specific
54566	EPB41L4B	-	-1.38505	STAT3KO-specific
3398	ID2	-	-0.624967	STAT3KO-specific
55315	SLC29A3	-	-0.665646	STAT3KO-specific
10769	PLK2	-1.35465	-	Eba-specific
4137	MAPT	-	-0.630088	STAT3KO-specific
55534	MAML3	-	-1.47883	STAT3KO-specific
51390	AIG1	-	-0.675203	STAT3KO-specific
54806	AHI1	-	-0.593887	STAT3KO-specific
10324	KLHL41	-1.94875	-	Eba-specific
1846	DUSP4	-	-0.71661	STAT3KO-specific
4602	MYB	-	-1.35712	STAT3KO-specific
3024	HIST1H1A	-	-0.984865	STAT3KO-specific
10019	SH2B3	-	-0.607598	STAT3KO-specific
255520	ELMOD2	-0.645992	-	Eba-specific
162282	ANKFN1	-	-1.99312	STAT3KO-specific
8671	SLC4A4	-	-1.09788	STAT3KO-specific
54910	SEMA4C	-	-0.716499	STAT3KO-specific
347735	SERINC2	-	-0.831069	STAT3KO-specific
1191	CLU	-	-0.595414	STAT3KO-specific
57116	ZNF695	-	-0.607883	STAT3KO-specific
23600	AMACR	-0.810477	-	Eba-specific
346007	EYS	-	-0.687847	STAT3KO-specific
54859	ELP6	-0.643289	-	Eba-specific
90390	MED30	-	-0.643264	STAT3KO-specific
11174	ADAMTS6	-	-0.831948	STAT3KO-specific
25840	METTL7A	-1.59329	-	Eba-specific
64215	DNAJC1	-	-0.684902	STAT3KO-specific
8727	CTNNAL1	-	-0.832334	STAT3KO-specific
2045	EPHA7	-	-3.05735	STAT3KO-specific
2185	PTK2B	-1.7286	-	Eba-specific
6764	ST5	-0.70877	-	Eba-specific
3235	HOXD9	-	-1.14608	STAT3KO-specific
6608	SMO	-	-3.99904	STAT3KO-specific
7185	TRAF1	-2.43269	-	Eba-specific
3219	HOXB9	-	-2.78986	STAT3KO-specific
7168	TPM1	-0.609131	-	Eba-specific
23576	DDAH1	-0.711285	-	Eba-specific
2894	GRID1	-	-1.67273	STAT3KO-specific
223117	SEMA3D	-0.705699	-1.21729	common
285220	EPHA6	-	-1.31553	STAT3KO-specific
4061	LY6E	-	-0.787344	STAT3KO-specific
2052	EPHX1	-	-0.696397	STAT3KO-specific
79048	SECISBP2	-0.7767	-	Eba-specific
11033	ADAP1	-	-2.59973	STAT3KO-specific
23105	FSTL4	-	-2.66922	STAT3KO-specific
399665	FAM102A	-	-0.626633	STAT3KO-specific
4170	MCL1	-0.62673	-	Eba-specific
55616	ASAP3	-	-0.644146	STAT3KO-specific
1747	DLX3	-	-1.54396	STAT3KO-specific
23616	SH3BP1	-1.13774	-	Eba-specific
23315	SLC9A8	-0.810626	-	Eba-specific
3669	ISG20	-	-1.47811	STAT3KO-specific
114805	GALNT13	-	-3.90171	STAT3KO-specific
26240	FAM50B	-0.834313	-	Eba-specific
255403	ZNF718	-	-4.48072	STAT3KO-specific
64093	SMOC1	-	-0.745852	STAT3KO-specific
55329	MNS1	-	-0.907322	STAT3KO-specific
23604	DAPK2	-	-0.616094	STAT3KO-specific
3955	LFNG	-	-1.42522	STAT3KO-specific
79412	KREMEN2	-	-1.16445	STAT3KO-specific
128710	SLX4IP	-0.743733	-	Eba-specific
2300	FOXL1	-	-1.84596	STAT3KO-specific
2199	FBLN2	-	-2.69961	STAT3KO-specific
84894	LINGO1	-	-2.8391	STAT3KO-specific
132158	GLYCTK	-1.10572	-	Eba-specific
131118	DNAJC19	-0.635243	-	Eba-specific
10811	NOXA1	-	-1.11373	STAT3KO-specific
6575	SLC20A2	-0.791457	-	Eba-specific
140576	S100A16	-	-1.95443	STAT3KO-specific
83879	CDCA7	-0.796974	-	Eba-specific
2009	EML1	-	-1.24047	STAT3KO-specific
26207	PITPNC1	-	-0.793183	STAT3KO-specific
3306	HSPA2	-1.66181	-	Eba-specific
54956	PARP16	-	-0.706814	STAT3KO-specific
646024	RAET1K	-	-0.742498	STAT3KO-specific
266722	HS6ST3	-	-1.81772	STAT3KO-specific
25816	TNFAIP8	-0.850589	-	Eba-specific
115704	EVI5L	-1.05553	-	Eba-specific
57707	TLDC1	-0.741383	-	Eba-specific
133418	EMB	-	-0.80869	STAT3KO-specific
64946	CENPH	-	-0.937736	STAT3KO-specific
63915	BLOC1S5	-	-0.906338	STAT3KO-specific
114800	CCDC85A	-	-1.09628	STAT3KO-specific
10253	SPRY2	-	-0.769688	STAT3KO-specific
30012	TLX3	-	-0.631789	STAT3KO-specific
4155	MBP	-	-0.824076	STAT3KO-specific
745	MYRF	-0.77063	-1.39908	common
415116	PIM3	-	-0.755983	STAT3KO-specific
1844	DUSP2	-	-1.38559	STAT3KO-specific
5570	PKIB	-	-1.37997	STAT3KO-specific
2308	FOXO1	-	-0.855671	STAT3KO-specific
57520	HECW2	-	-0.693246	STAT3KO-specific
3131	HLF	-	-1.17409	STAT3KO-specific
3218	HOXB8	-	-1.45716	STAT3KO-specific
219	ALDH1B1	-1.1875	-	Eba-specific
344558	SH3RF3	-	-2.62801	STAT3KO-specific
11223	MST1L	-	-0.828393	STAT3KO-specific
22854	NTNG1	-1.20638	-0.718848	common
201266	SLC39A11	-	-1.02586	STAT3KO-specific
349565	NMNAT3	-	-3.17139	STAT3KO-specific
55780	ERMARD	-0.954436	-	Eba-specific
58476	TP53INP2	-0.618714	-	Eba-specific
256764	WDR72	-	-1.53906	STAT3KO-specific
57531	HACE1	-	-0.62369	STAT3KO-specific
27185	DISC1	-2.00407	-	Eba-specific
777	CACNA1E	-	-2.1166	STAT3KO-specific
152789	JAKMIP1	-	-1.3769	STAT3KO-specific
3428	IFI16	-	-2.7531	STAT3KO-specific
6695	SPOCK1	-	-0.974364	STAT3KO-specific
63910	SLC17A9	-	-3.50306	STAT3KO-specific
6932	TCF7	-	-0.639796	STAT3KO-specific
23242	COBL	-0.638094	-	Eba-specific
79156	PLEKHF1	-	-0.967937	STAT3KO-specific
9945	GFPT2	-0.968395	-0.632202	common
4185	ADAM11	-0.72006	-1.06469	common
255324	EPGN	-0.6367	-1.73613	common
9522	SCAMP1	-	-0.763908	STAT3KO-specific
23012	STK38L	-2.09812	-	Eba-specific
54502	RBM47	-0.986686	-1.09596	common
2297	FOXD1	-	-2.18748	STAT3KO-specific
16	AARS	-	-0.587168	STAT3KO-specific
6262	RYR2	-	-2.78229	STAT3KO-specific
5866	RAB3IL1	-	-0.633754	STAT3KO-specific
5155	PDGFB	-	-0.776039	STAT3KO-specific
9482	STX8	-	-0.662633	STAT3KO-specific
22801	ITGA11	-	-1.41517	STAT3KO-specific
9563	H6PD	-1.02928	-0.852184	common
401265	KLHL31	-	-0.868961	STAT3KO-specific
80206	FHOD3	-	-0.75001	STAT3KO-specific
837	CASP4	-	-1.03689	STAT3KO-specific
4772	NFATC1	-0.87018	-1.53937	common
8508	NIPSNAP1	-0.712682	-	Eba-specific
22807	IKZF2	-0.895827	-1.13386	common
142680	SLC34A3	-	-0.72206	STAT3KO-specific
3918	LAMC2	-1.47737	-	Eba-specific
64005	MYO1G	-	-1.96463	STAT3KO-specific
51673	TPPP3	-1.54078	-1.92376	common
6431	SRSF6	-0.620146	-	Eba-specific
5581	PRKCE	-	-0.793767	STAT3KO-specific
27242	TNFRSF21	-0.697684	-	Eba-specific
83594	NUDT12	-0.796284	-	Eba-specific
2026	ENO2	-	-0.76209	STAT3KO-specific
5793	PTPRG	-	-2.18462	STAT3KO-specific
346689	KLRG2	-	-0.868491	STAT3KO-specific
79094	CHAC1	-	-1.04841	STAT3KO-specific
348013	TMEM255B	-	-1.6504	STAT3KO-specific
60468	BACH2	-	-2.70907	STAT3KO-specific
56923	NMUR2	-	-4.7349	STAT3KO-specific
59307	SIGIRR	-	-1.02068	STAT3KO-specific
4919	ROR1	-0.802353	-	Eba-specific
55203	LGI2	-	-3.52999	STAT3KO-specific
637	BID	-	-1.26285	STAT3KO-specific
9241	NOG	-	-1.16259	STAT3KO-specific
3156	HMGCR	-	-0.750588	STAT3KO-specific
8540	AGPS	-	-0.701246	STAT3KO-specific
27086	FOXP1	-	-1.14691	STAT3KO-specific
23253	ANKRD12	-	-0.866554	STAT3KO-specific
171546	SPTSSA	-0.624283	-	Eba-specific
2272	FHIT	-	-0.617112	STAT3KO-specific
10481	HOXB13	-	-1.78595	STAT3KO-specific
5880	RAC2	-	-2.0907	STAT3KO-specific
54903	MKS1	-0.895796	-	Eba-specific
7439	BEST1	-	-1.05327	STAT3KO-specific
55615	PRR5	-	-1.57207	STAT3KO-specific
7074	TIAM1	-	-2.01171	STAT3KO-specific
158219	TTC39B	-1.44622	-	Eba-specific
2566	GABRG2	-	-0.767332	STAT3KO-specific
26112	CCDC69	-	-0.702203	STAT3KO-specific
4747	NEFL	-	-1.36295	STAT3KO-specific
1154	CISH	-	-0.659516	STAT3KO-specific
26227	PHGDH	-	-0.75981	STAT3KO-specific
54873	PALMD	-1.22107	-	Eba-specific
284611	FAM102B	-	-0.742987	STAT3KO-specific
26153	KIF26A	-	-0.906656	STAT3KO-specific
9674	KIAA0040	-	-1.87909	STAT3KO-specific
10265	IRX5	-	-0.875255	STAT3KO-specific
8801	SUCLG2	-	-0.827455	STAT3KO-specific
1326	MAP3K8	-0.843005	-	Eba-specific
29070	CCDC113	-1.04463	-	Eba-specific
7378	UPP1	-	-0.752545	STAT3KO-specific
9760	TOX	-0.744359	-	Eba-specific
51750	RTEL1	-0.775605	-	Eba-specific
1004	CDH6	-0.726331	-	Eba-specific
57624	NYAP2	-	-0.991914	STAT3KO-specific
5791	PTPRE	-1.02099	-3.28759	common
10135	NAMPT	-	-0.648713	STAT3KO-specific
6041	RNASEL	-	-1.17732	STAT3KO-specific
5336	PLCG2	-	-1.81679	STAT3KO-specific
92737	DNER	-	-1.62609	STAT3KO-specific
134265	AFAP1L1	-	-0.638325	STAT3KO-specific
3574	IL7	-	-1.57493	STAT3KO-specific
2268	FGR	-	-1.49922	STAT3KO-specific
7421	VDR	-	-0.658178	STAT3KO-specific
55601	DDX60	-1.07375	-	Eba-specific
92255	LMBRD2	-0.813364	-	Eba-specific
8790	FPGT	-0.658914	-	Eba-specific
7052	TGM2	-0.594183	-	Eba-specific
6623	SNCG	-0.773052	-1.75478	common
3953	LEPR	-	-0.751384	STAT3KO-specific
79152	FA2H	-	-1.99024	STAT3KO-specific
5654	HTRA1	-	-1.46282	STAT3KO-specific
130535	KCTD18	-0.678163	-	Eba-specific
59	ACTA2	-0.631074	-	Eba-specific
10076	PTPRU	-	-3.80252	STAT3KO-specific
3479	IGF1	-0.644589	-	Eba-specific
79778	MICALL2	-	-0.602599	STAT3KO-specific
83716	CRISPLD2	-0.89984	-	Eba-specific
57559	STAMBPL1	-0.692508	-	Eba-specific
1345	COX6C	-	-0.646759	STAT3KO-specific
201501	ZBTB7C	-	-1.61145	STAT3KO-specific
56106	PCDHGA10	-	-1.92108	STAT3KO-specific
221833	SP8	-	-0.887217	STAT3KO-specific
120892	LRRK2	-	-1.90192	STAT3KO-specific
8600	TNFSF11	-	-2.11424	STAT3KO-specific
55022	PID1	-	-1.1609	STAT3KO-specific
3976	LIF	-1.0908	-	Eba-specific
4126	MANBA	-	-0.655236	STAT3KO-specific
8519	IFITM1	-	-2.10587	STAT3KO-specific
26119	LDLRAP1	-	-0.610815	STAT3KO-specific
80777	CYB5B	-	-1.21749	STAT3KO-specific
122481	AK7	-	-2.3384	STAT3KO-specific
8553	BHLHE40	-	-0.941946	STAT3KO-specific
1522	CTSZ	-	-0.907164	STAT3KO-specific
84439	HHIPL1	-	-1.61683	STAT3KO-specific
1435	CSF1	-1.04211	-	Eba-specific
80896	NPL	-	-1.62605	STAT3KO-specific
221178	SPATA13	-	-0.72832	STAT3KO-specific
7345	UCHL1	-	-1.31797	STAT3KO-specific
64167	ERAP2	-1.0587	-	Eba-specific
6909	TBX2	-	-3.05222	STAT3KO-specific
3691	ITGB4	-0.671438	-	Eba-specific
55521	TRIM36	-	-0.998066	STAT3KO-specific
93664	CADPS2	-	-3.31438	STAT3KO-specific
400120	SERTM1	-	-4.20848	STAT3KO-specific
594842	HAS2-AS1	-	-1.73144	STAT3KO-specific
10446	LRRN2	-	-0.891089	STAT3KO-specific
1490	CTGF	-1.20222	-	Eba-specific
137970	UNC5D	-	-1.53939	STAT3KO-specific
10806	SDCCAG8	-	-0.657885	STAT3KO-specific
23263	MCF2L	-	-3.84124	STAT3KO-specific
51056	LAP3	-	-0.684817	STAT3KO-specific
375061	FAM89A	-	-0.806524	STAT3KO-specific
10507	SEMA4D	-	-1.40156	STAT3KO-specific
114880	OSBPL6	-	-0.873361	STAT3KO-specific
84302	TMEM246	-	-0.846539	STAT3KO-specific
83593	RASSF5	-	-1.1663	STAT3KO-specific
27247	NFU1	-0.628753	-	Eba-specific
51719	CAB39	-	-0.592543	STAT3KO-specific
57414	RHBDD2	-	-0.603384	STAT3KO-specific
153768	PRELID2	-0.599537	-	Eba-specific
9435	CHST2	-	-1.57875	STAT3KO-specific
136332	LRGUK	-	-1.42886	STAT3KO-specific
4595	MUTYH	-0.638937	-	Eba-specific
79365	BHLHE41	-	-1.17508	STAT3KO-specific
6428	SRSF3	-0.586448	-	Eba-specific
83696	TRAPPC9	-0.843033	-0.604521	common
59269	HIVEP3	-1.33645	-	Eba-specific
2827	GPR3	-	-0.698942	STAT3KO-specific
55081	IFT57	-	-0.804879	STAT3KO-specific
1010	CDH12	-	-0.859163	STAT3KO-specific
5592	PRKG1	-	-2.95604	STAT3KO-specific
54932	EXD3	-	-0.871692	STAT3KO-specific
51103	NDUFAF1	-0.710845	-	Eba-specific
10432	RBM14	-0.754093	-	Eba-specific
728591	CCDC169	-	-1.40952	STAT3KO-specific
8942	KYNU	-	-1.00367	STAT3KO-specific
390	RND3	-0.672022	-	Eba-specific
54897	CASZ1	-	-0.979822	STAT3KO-specific
6913	TBX15	-	-1.1394	STAT3KO-specific
7128	TNFAIP3	-1.34259	-	Eba-specific
165829	GPR156	-	-0.665465	STAT3KO-specific
54997	TESC	-	-2.05936	STAT3KO-specific
134	ADORA1	-	-1.63821	STAT3KO-specific
7157	TP53	-0.78476	-	Eba-specific
9641	IKBKE	-0.943385	-	Eba-specific
9966	TNFSF15	-	-0.789769	STAT3KO-specific
158135	TTLL11	-	-0.764411	STAT3KO-specific
80325	ABTB1	-	-0.911608	STAT3KO-specific
54332	GDAP1	-0.732851	-	Eba-specific
1943	EFNA2	-	-1.2615	STAT3KO-specific
115209	OMA1	-0.799162	-	Eba-specific
83481	EPPK1	-1.26495	-	Eba-specific
5971	RELB	-0.894786	-0.91124	common
84866	TMEM25	-0.642721	-	Eba-specific
11346	SYNPO	-1.11643	-	Eba-specific
1291	COL6A1	-	-2.895	STAT3KO-specific
1962	EHHADH	-1.54547	-	Eba-specific
162394	SLFN5	-0.644398	-0.64537	common
55790	CSGALNACT1	-	-0.598432	STAT3KO-specific
6549	SLC9A2	-0.743183	-2.56026	common
57001	SDHAF3	-0.749309	-0.61461	common
259173	ALS2CL	-	-1.27642	STAT3KO-specific
55364	IMPACT	-0.73091	-	Eba-specific
8501	SLC43A1	-	-0.842249	STAT3KO-specific
57211	ADGRG6	-	-1.0525	STAT3KO-specific
442523	DPY19L2P4	-	-0.647822	STAT3KO-specific
1482	NKX2-5	-1.85875	-	Eba-specific
161725	OTUD7A	-	-2.07467	STAT3KO-specific
51085	MLXIPL	-1.14675	-2.60707	common
122786	FRMD6	-0.696306	-	Eba-specific
4753	NELL2	-	-0.678549	STAT3KO-specific
9518	GDF15	-	-1.27812	STAT3KO-specific
590	BCHE	-	-2.99945	STAT3KO-specific
64147	KIF9	-0.73491	-	Eba-specific
117247	SLC16A10	-	-2.03429	STAT3KO-specific
90853	SPOCD1	-0.919058	-	Eba-specific
1070	CETN3	-	-0.778988	STAT3KO-specific
83992	CTTNBP2	-	-1.01014	STAT3KO-specific
144811	LACC1	-1.18555	-	Eba-specific
287	ANK2	-	-3.37433	STAT3KO-specific
4729	NDUFV2	-	-1.15516	STAT3KO-specific
51301	GCNT4	-	-3.79984	STAT3KO-specific
687	KLF9	-	-1.13739	STAT3KO-specific
123624	AGBL1	-	-2.11545	STAT3KO-specific
56853	CELF4	-	-2.13256	STAT3KO-specific
7852	CXCR4	-	-0.885981	STAT3KO-specific
168667	BMPER	-0.630755	-	Eba-specific
84876	ORAI1	-	-0.634742	STAT3KO-specific
56033	BARX1	-	-3.57069	STAT3KO-specific
3556	IL1RAP	-1.12836	-	Eba-specific
9465	AKAP7	-	-0.958841	STAT3KO-specific
5346	PLIN1	-	-1.43312	STAT3KO-specific
201134	CEP112	-	-1.06485	STAT3KO-specific
8767	RIPK2	-	-0.697468	STAT3KO-specific
4720	NDUFS2	-0.610238	-	Eba-specific
26301	GBGT1	-	-1.23191	STAT3KO-specific
57761	TRIB3	-	-0.721709	STAT3KO-specific
221935	SDK1	-	-1.00449	STAT3KO-specific
3105	HLA-A	-	-0.877015	STAT3KO-specific
95	ACY1	-0.71667	-0.676744	common
5308	PITX2	-	-0.993112	STAT3KO-specific
84450	ZNF512	-0.634919	-	Eba-specific
3673	ITGA2	-	-1.07262	STAT3KO-specific
3566	IL4R	-0.779701	-2.33339	common
7761	ZNF214	-	-0.895999	STAT3KO-specific
5357	PLS1	-0.759457	-	Eba-specific
6299	SALL1	-	-2.76671	STAT3KO-specific
56938	ARNTL2	-	-0.753708	STAT3KO-specific
50859	SPOCK3	-	-2.23175	STAT3KO-specific
27295	PDLIM3	-0.586678	-1.57736	common
27133	KCNH5	-0.960634	-	Eba-specific
3624	INHBA	-1.35672	-4.08867	common
7138	TNNT1	-	-0.859495	STAT3KO-specific
10396	ATP8A1	-	-0.66203	STAT3KO-specific
3772	KCNJ15	-	-1.08041	STAT3KO-specific
114793	FMNL2	-	-0.585435	STAT3KO-specific
9586	CREB5	-	-1.74219	STAT3KO-specific
9427	ECEL1	-	-9.15855	STAT3KO-specific
85302	FBF1	-0.717222	-	Eba-specific
494470	RNF165	-	-1.48774	STAT3KO-specific
255738	PCSK9	-	-0.725911	STAT3KO-specific
51696	HECA	-	-0.703476	STAT3KO-specific
283358	B4GALNT3	-	-1.47354	STAT3KO-specific
2653	GCSH	-	-0.610869	STAT3KO-specific
51700	CYB5R2	-	-1.56229	STAT3KO-specific
6776	STAT5A	-0.592425	-	Eba-specific
91355	LRP5L	-	-0.620686	STAT3KO-specific
10290	SPEG	-0.989402	-	Eba-specific
55629	PNRC2	-0.586671	-	Eba-specific
259232	NALCN	-	-1.17638	STAT3KO-specific
1501	CTNND2	-	-1.2053	STAT3KO-specific
100287569	LINC00173	-	-1.27515	STAT3KO-specific
57482	KIAA1211	-	-1.21824	STAT3KO-specific
123016	TTC8	-0.967511	-	Eba-specific
65055	REEP1	-	-1.12265	STAT3KO-specific
54437	SEMA5B	-	-1.40916	STAT3KO-specific
64839	FBXL17	-	-0.700071	STAT3KO-specific
9886	RHOBTB1	-0.677635	-	Eba-specific
11199	ANXA10	-	-1.2051	STAT3KO-specific
1288	COL4A6	-	-1.4091	STAT3KO-specific
113802	HENMT1	-0.622731	-	Eba-specific
5557	PRIM1	-	-0.691216	STAT3KO-specific
5522	PPP2R2C	-	-4.11659	STAT3KO-specific
114134	SLC2A13	-	-1.02675	STAT3KO-specific
10656	KHDRBS3	-	-0.728656	STAT3KO-specific
5228	PGF	-	-0.98603	STAT3KO-specific
4724	NDUFS4	-	-0.670759	STAT3KO-specific
85315	PAQR8	-	-0.916445	STAT3KO-specific
4982	TNFRSF11B	-	-0.703422	STAT3KO-specific
9501	RPH3AL	-	-0.756988	STAT3KO-specific
5797	PTPRM	-	-2.21432	STAT3KO-specific
283078	MKX	-	-0.59415	STAT3KO-specific
9314	KLF4	-	-2.07811	STAT3KO-specific
65975	STK33	-	-0.852258	STAT3KO-specific
9260	PDLIM7	-1.12778	-	Eba-specific
9037	SEMA5A	-	-0.687194	STAT3KO-specific
3305	HSPA1L	-	-0.698996	STAT3KO-specific
7456	WIPF1	-	-0.622458	STAT3KO-specific
3298	HSF2	-	-0.596607	STAT3KO-specific
9021	SOCS3	-	-2.13516	STAT3KO-specific
80036	TRPM3	-	-0.876079	STAT3KO-specific
27106	ARRDC2	-	-0.648665	STAT3KO-specific
64411	ARAP3	-	-1.6808	STAT3KO-specific
2004	ELK3	-	-0.617964	STAT3KO-specific
10752	CHL1	-	-3.94293	STAT3KO-specific
2051	EPHB6	-	-1.86734	STAT3KO-specific
2643	GCH1	-1.63141	-1.36285	common
126917	IFFO2	-0.755071	-0.613555	common
2113	ETS1	-1.65281	-	Eba-specific
24139	EML2	-	-0.632216	STAT3KO-specific
5337	PLD1	-0.708152	-	Eba-specific
1081	CGA	-	-4.1435	STAT3KO-specific
3690	ITGB3	-0.947841	-	Eba-specific
171425	CLYBL	-	-0.84197	STAT3KO-specific
23228	PLCL2	-0.69451	-0.675141	common
8631	SKAP1	-	-1.62587	STAT3KO-specific
257019	FRMD3	-	-1.91828	STAT3KO-specific
55902	ACSS2	-0.851356	-	Eba-specific
10509	SEMA4B	-	-1.43138	STAT3KO-specific
9672	SDC3	-	-1.50313	STAT3KO-specific
65268	WNK2	-	-1.797	STAT3KO-specific
9666	DZIP3	-0.913126	-	Eba-specific
28981	IFT81	-0.854706	-	Eba-specific
147111	NOTUM	-0.834978	-1.88089	common
51279	C1RL	-0.739443	-	Eba-specific
1466	CSRP2	-0.675427	-	Eba-specific
54970	TTC12	-1.3928	-	Eba-specific
84951	TNS4	-1.52919	-	Eba-specific
6461	SHB	-0.890085	-	Eba-specific
5504	PPP1R2	-	-0.613555	STAT3KO-specific
57407	NMRAL1	-0.654719	-	Eba-specific
54436	SH3TC1	-	-1.75305	STAT3KO-specific
90736	FAM104B	-0.746183	-	Eba-specific
81029	WNT5B	-	-1.17663	STAT3KO-specific
3899	AFF3	-1.07298	-	Eba-specific
3084	NRG1	-1.02332	-1.13306	common
3821	KLRC1	-	-2.0104	STAT3KO-specific
51678	MPP6	-	-0.666707	STAT3KO-specific
84456	L3MBTL3	-	-0.645642	STAT3KO-specific
158471	PRUNE2	-	-1.90497	STAT3KO-specific
60437	CDH26	-	-1.88014	STAT3KO-specific
84879	MFSD2A	-	-1.56126	STAT3KO-specific
1364	CLDN4	-	-3.14694	STAT3KO-specific
2824	GPM6B	-	-1.24127	STAT3KO-specific
5129	CDK18	-1.03575	-	Eba-specific
4794	NFKBIE	-0.908147	-0.789232	common
6329	SCN4A	-	-1.83645	STAT3KO-specific
284217	LAMA1	-	-0.77599	STAT3KO-specific
83850	ESYT3	-	-1.0574	STAT3KO-specific
5166	PDK4	-	-0.730598	STAT3KO-specific
25992	SNED1	-	-3.51178	STAT3KO-specific
5627	PROS1	-	-1.39553	STAT3KO-specific
57655	GRAMD1A	-	-0.773041	STAT3KO-specific
11098	PRSS23	-	-0.736359	STAT3KO-specific
79931	TNIP3	-2.49357	-	Eba-specific
27347	STK39	-0.839802	-	Eba-specific
5270	SERPINE2	-	-0.631651	STAT3KO-specific
204962	SLC44A5	-0.821805	-1.08727	common
57643	ZSWIM5	-	-0.692115	STAT3KO-specific
1969	EPHA2	-0.759645	-	Eba-specific
6482	ST3GAL1	-0.849676	-	Eba-specific
222537	HS3ST5	-	-2.13399	STAT3KO-specific
249	ALPL	-	-1.30347	STAT3KO-specific
2627	GATA6	-	-0.724249	STAT3KO-specific
11031	RAB31	-	-0.69411	STAT3KO-specific
10581	IFITM2	-	-0.935302	STAT3KO-specific
154661	RUNDC3B	-	-0.596994	STAT3KO-specific
376693	RPS10P7	-	-0.804641	STAT3KO-specific
90141	EFCAB11	-	-0.750903	STAT3KO-specific
51274	KLF3	-	-0.597753	STAT3KO-specific
93663	ARHGAP18	-0.641858	-	Eba-specific
3597	IL13RA1	-	-0.648147	STAT3KO-specific
2920	CXCL2	-1.79192	-	Eba-specific
137835	TMEM71	-	-3.57014	STAT3KO-specific
10979	FERMT2	-1.05435	-	Eba-specific
2707	GJB3	-	-1.70056	STAT3KO-specific
2624	GATA2	-	-1.32863	STAT3KO-specific
445	ASS1	-	-2.30029	STAT3KO-specific
54627	MAP10	-	-2.76485	STAT3KO-specific
5137	PDE1C	-0.817375	-3.10399	common
8350	HIST1H3A	-	-0.912373	STAT3KO-specific
8507	ENC1	-	-0.875085	STAT3KO-specific
143872	ARHGAP42	-0.737999	-	Eba-specific
8362	HIST1H4K	-	-0.702655	STAT3KO-specific
64651	CSRNP1	-0.609255	-	Eba-specific
4756	NEO1	-	-0.910538	STAT3KO-specific
1734	DIO2	-0.667909	-	Eba-specific
9881	TRANK1	-	-0.891629	STAT3KO-specific
10991	SLC38A3	-1.06941	-1.00651	common
6547	SLC8A3	-	-1.0117	STAT3KO-specific
2303	FOXC2	-	-0.734022	STAT3KO-specific
5523	PPP2R3A	-	-0.846837	STAT3KO-specific
776	CACNA1D	-	-2.84697	STAT3KO-specific
3726	JUNB	-	-0.804069	STAT3KO-specific
949	SCARB1	-	-0.658501	STAT3KO-specific
79776	ZFHX4	-	-1.62345	STAT3KO-specific
3239	HOXD13	-	-2.69467	STAT3KO-specific
355	FAS	-0.656553	-	Eba-specific
79174	CRELD2	-	-0.631816	STAT3KO-specific
26053	AUTS2	-	-0.598468	STAT3KO-specific
157855	KCNU1	-	-1.00443	STAT3KO-specific
9915	ARNT2	-	-4.79336	STAT3KO-specific
2634	GBP2	-1.00861	-	Eba-specific
400954	EML6	-	-0.60686	STAT3KO-specific
57338	JPH3	-	-1.8672	STAT3KO-specific
3216	HOXB6	-	-0.642149	STAT3KO-specific
11213	IRAK3	-	-2.08273	STAT3KO-specific
1500	CTNND1	-0.684221	-	Eba-specific
54103	GSAP	-	-2.11353	STAT3KO-specific
2596	GAP43	-	-2.2554	STAT3KO-specific
1240	CMKLR1	-	-2.89319	STAT3KO-specific
340348	TSPAN33	-	-1.18009	STAT3KO-specific
84446	BRSK1	-	-1.00561	STAT3KO-specific
4261	CIITA	-	-0.782072	STAT3KO-specific
285368	PRRT3	-0.689214	-	Eba-specific
25890	ABI3BP	-	-2.00695	STAT3KO-specific
602	BCL3	-0.781989	-0.72763	common
390226	GUCY2EP	-	-0.786421	STAT3KO-specific
56963	RGMA	-	-1.15772	STAT3KO-specific
90423	ATP6V1E2	-	-0.937448	STAT3KO-specific
55277	FGGY	-	-0.585163	STAT3KO-specific
10279	PRSS16	-	-2.08717	STAT3KO-specific
8614	STC2	-	-0.720359	STAT3KO-specific
80333	KCNIP4	-	-0.767395	STAT3KO-specific
113452	TMEM54	-0.629071	-0.907737	common
64332	NFKBIZ	-0.756834	-	Eba-specific
10644	IGF2BP2	-	-0.896599	STAT3KO-specific
11112	HIBADH	-0.716898	-	Eba-specific
56998	CTNNBIP1	-	-0.684122	STAT3KO-specific
80853	KDM7A	-0.939412	-	Eba-specific
3801	KIFC3	-	-0.627044	STAT3KO-specific
1265	CNN2	-0.808576	-	Eba-specific
196394	AMN1	-	-0.9485	STAT3KO-specific
23216	TBC1D1	-	-0.814918	STAT3KO-specific
26235	FBXL4	-	-0.796537	STAT3KO-specific
57586	SYT13	-	-3.46654	STAT3KO-specific
3575	IL7R	-1.97282	-	Eba-specific
2257	FGF12	-	-1.02988	STAT3KO-specific
9935	MAFB	-	-1.46667	STAT3KO-specific
4192	MDK	-	-1.28562	STAT3KO-specific
4790	NFKB1	-1.67407	-0.719667	common
23043	TNIK	-0.850479	-1.41432	common
84072	HORMAD1	-1.04902	-	Eba-specific
8545	CGGBP1	-	-0.634336	STAT3KO-specific
29126	CD274	-1.22284	-1.15894	common
283208	P4HA3	-	-1.37367	STAT3KO-specific
6092	ROBO2	-	-1.21265	STAT3KO-specific
414918	DENND6B	-	-0.845698	STAT3KO-specific
2531	KDSR	-	-0.773147	STAT3KO-specific
10628	TXNIP	-1.00747	-1.33816	common
3652	IPP	-1.15302	-	Eba-specific
8835	SOCS2	-	-5.02082	STAT3KO-specific
2444	FRK	-	-0.888843	STAT3KO-specific
8745	ADAM23	-	-3.37441	STAT3KO-specific
151963	MB21D2	-0.733326	-	Eba-specific
94240	EPSTI1	-2.39406	-	Eba-specific
56107	PCDHGA9	-	-2.50129	STAT3KO-specific
64116	SLC39A8	-	-0.960483	STAT3KO-specific
145482	PTGR2	-1.20366	-	Eba-specific
79570	NKAIN1	-	-1.81245	STAT3KO-specific
5734	PTGER4	-1.46403	-	Eba-specific
8425	LTBP4	-	-1.05634	STAT3KO-specific
8702	B4GALT4	-	-0.615733	STAT3KO-specific
51805	COQ3	-	-0.704175	STAT3KO-specific
6385	SDC4	-1.61869	-	Eba-specific
2161	F12	-	-1.07796	STAT3KO-specific
8325	FZD8	-	-1.82171	STAT3KO-specific
133746	JMY	-	-0.601001	STAT3KO-specific
5954	RCN1	-	-0.960156	STAT3KO-specific
158158	RASEF	-	-2.63092	STAT3KO-specific
5122	PCSK1	-1.63504	-2.2084	common
22859	ADGRL1	-0.748562	-	Eba-specific
79845	RNF122	-	-0.600373	STAT3KO-specific
9076	CLDN1	-1.30187	-	Eba-specific
22982	DIP2C	-	-1.15202	STAT3KO-specific
84159	ARID5B	-0.886152	-	Eba-specific
56937	PMEPA1	-	-0.940752	STAT3KO-specific
7482	WNT2B	-	-1.57898	STAT3KO-specific
8408	ULK1	-	-0.590787	STAT3KO-specific
201780	SLC10A4	-	-1.52649	STAT3KO-specific
10435	CDC42EP2	-0.844566	-	Eba-specific
3763	KCNJ6	-	-2.30419	STAT3KO-specific
8821	INPP4B	-	-1.40671	STAT3KO-specific
10723	SLC12A7	-	-2.52134	STAT3KO-specific
3600	IL15	-	-0.824709	STAT3KO-specific
3172	HNF4A	-	-2.79241	STAT3KO-specific
79786	KLHL36	-	-0.601854	STAT3KO-specific
23321	TRIM2	-	-0.860221	STAT3KO-specific
51090	PLLP	-	-1.67537	STAT3KO-specific
347252	IGFBPL1	-	-1.62015	STAT3KO-specific
79191	IRX3	-	-1.05284	STAT3KO-specific
23149	FCHO1	-	-1.34708	STAT3KO-specific
585	BBS4	-0.640466	-	Eba-specific
23767	FLRT3	-	-1.25688	STAT3KO-specific
5045	FURIN	-	-1.08182	STAT3KO-specific
5366	PMAIP1	-	-0.775745	STAT3KO-specific
3358	HTR2C	-	-1.12532	STAT3KO-specific
9162	DGKI	-	-1.48135	STAT3KO-specific
145873	MESP2	-	-1.45451	STAT3KO-specific
3778	KCNMA1	-	-2.09081	STAT3KO-specific
114804	RNF157	-	-1.04393	STAT3KO-specific
23037	PDZD2	-	-0.727337	STAT3KO-specific
246330	PELI3	-	-0.832198	STAT3KO-specific
8808	IL1RL2	-	-1.63829	STAT3KO-specific
9121	SLC16A5	-1.12368	-0.600489	common
83943	IMMP2L	-	-1.0406	STAT3KO-specific
57480	PLEKHG1	-	-1.54119	STAT3KO-specific
9582	APOBEC3B	-	-2.76226	STAT3KO-specific
3037	HAS2	-	-1.83668	STAT3KO-specific
8646	CHRD	-	-2.6939	STAT3KO-specific
27113	BBC3	-	-0.684014	STAT3KO-specific
84441	MAML2	-0.974756	-	Eba-specific
79603	CERS4	-	-1.64598	STAT3KO-specific
54863	TOR4A	-	-0.616593	STAT3KO-specific
79974	CPED1	-1.02002	-	Eba-specific
4133	MAP2	-0.656764	-1.03967	common
26027	ACOT11	-	-0.608464	STAT3KO-specific
79746	ECHDC3	-	-1.07129	STAT3KO-specific
1307	COL16A1	-0.852753	-	Eba-specific
55230	USP40	-0.865041	-0.602326	common
23092	ARHGAP26	-	-1.42489	STAT3KO-specific
644596	SMIM10L2B	-	-1.31934	STAT3KO-specific
150726	FBXO41	-	-0.749458	STAT3KO-specific
9315	NREP	-1.31015	-	Eba-specific
2560	GABRB1	-	-1.35502	STAT3KO-specific
25946	ZNF385A	-1.00935	-	Eba-specific
55959	SULF2	-	-0.748466	STAT3KO-specific
23231	SEL1L3	-	-0.938786	STAT3KO-specific
50486	G0S2	-	-2.50938	STAT3KO-specific
1912	PHC2	-	-0.759194	STAT3KO-specific
80312	TET1	-	-2.55531	STAT3KO-specific
4286	MITF	-0.600011	-	Eba-specific
10309	CCNO	-	-1.15849	STAT3KO-specific
23255	MTCL1	-	-1.28816	STAT3KO-specific
338707	B4GALNT4	-	-1.25938	STAT3KO-specific
65124	SOWAHC	-	-1.0039	STAT3KO-specific
440	ASNS	-	-1.28321	STAT3KO-specific
6926	TBX3	-	-1.65229	STAT3KO-specific
91351	DDX60L	-0.622499	-	Eba-specific
4064	CD180	-	-1.88708	STAT3KO-specific
2066	ERBB4	-0.750001	-0.779602	common
10229	COQ7	-0.806427	-	Eba-specific
64859	NABP1	-0.867115	-	Eba-specific
10529	NEBL	-0.86247	-	Eba-specific
5097	PCDH1	-	-3.23609	STAT3KO-specific
254887	ZDHHC23	-	-0.734028	STAT3KO-specific
84869	CBR4	-0.873014	-0.682484	common
57165	GJC2	-	-2.76748	STAT3KO-specific
29775	CARD10	-	-1.56077	STAT3KO-specific
127018	LYPLAL1	-0.977191	-	Eba-specific
80339	PNPLA3	-	-0.72587	STAT3KO-specific
7099	TLR4	-0.884997	-1.11183	common
375449	MAST4	-	-0.698654	STAT3KO-specific
54762	GRAMD1C	-	-0.988401	STAT3KO-specific
152098	ZCWPW2	-	-1.36032	STAT3KO-specific
10687	PNMA2	-	-1.62663	STAT3KO-specific
342184	FMN1	-1.48533	-	Eba-specific
2591	GALNT3	-	-2.2597	STAT3KO-specific
5080	PAX6	-	-0.62271	STAT3KO-specific
26471	NUPR1	-	-0.715538	STAT3KO-specific
11197	WIF1	-0.714414	-	Eba-specific
1787	TRDMT1	-0.692323	-	Eba-specific
81794	ADAMTS10	-	-1.17273	STAT3KO-specific
192683	SCAMP5	-1.58464	-	Eba-specific
4582	MUC1	-0.713538	-	Eba-specific
57713	SFMBT2	-	-1.38672	STAT3KO-specific
55796	MBNL3	-	-0.715076	STAT3KO-specific
2861	GPR37	-0.878083	-	Eba-specific
9201	DCLK1	-	-1.62448	STAT3KO-specific
79705	LRRK1	-	-0.601671	STAT3KO-specific
159686	CFAP58	-	-1.24585	STAT3KO-specific
90246	LOC90246	-	-1.08014	STAT3KO-specific
345557	PLCXD3	-	-3.5046	STAT3KO-specific
57706	DENND1A	-	-0.610742	STAT3KO-specific
9778	KIAA0232	-	-0.808085	STAT3KO-specific
85463	ZC3H12C	-0.598824	-	Eba-specific
50650	ARHGEF3	-	-1.08434	STAT3KO-specific
79924	ADM2	-	-0.845678	STAT3KO-specific
25907	TMEM158	-0.883921	-	Eba-specific
10103	TSPAN1	-	-2.14131	STAT3KO-specific
81831	NETO2	-	-0.605219	STAT3KO-specific
8706	B3GALNT1	-	-0.954462	STAT3KO-specific
3397	ID1	-	-1.04186	STAT3KO-specific
84920	ALG10	-0.715235	-	Eba-specific
3140	MR1	-0.86397	-	Eba-specific
22864	R3HDM2	-0.825929	-	Eba-specific
2633	GBP1	-1.81474	-	Eba-specific
64127	NOD2	-	-1.42961	STAT3KO-specific
3321	IGSF3	-	-0.668118	STAT3KO-specific
23314	SATB2	-	-2.07275	STAT3KO-specific
814	CAMK4	-	-1.3204	STAT3KO-specific
100	ADA	-	-1.14515	STAT3KO-specific
22914	KLRK1	-	-2.6531	STAT3KO-specific
358	AQP1	-0.948953	-0.976133	common
7804	LRP8	-	-0.799771	STAT3KO-specific
583	BBS2	-0.98283	-	Eba-specific
8676	STX11	-1.2985	-	Eba-specific
151354	FAM84A	-	-3.01764	STAT3KO-specific
80724	ACAD10	-1.04706	-	Eba-specific
57134	MAN1C1	-	-1.25892	STAT3KO-specific
51063	CALHM2	-	-1.33738	STAT3KO-specific
164127	CCDC185	-	-1.63548	STAT3KO-specific
114299	PALM2	-0.586849	-	Eba-specific
3236	HOXD10	-	-1.84599	STAT3KO-specific
7414	VCL	-0.665473	-	Eba-specific
23034	SAMD4A	-0.797524	-	Eba-specific
7145	TNS1	-0.81864	-1.70554	common
7057	THBS1	-1.6394	-	Eba-specific
6550	SLC9A3	-	-0.713151	STAT3KO-specific
4929	NR4A2	-	-1.38427	STAT3KO-specific
3569	IL6	-3.16864	-1.67901	common
6480	ST6GAL1	-	-4.07385	STAT3KO-specific
4324	MMP15	-	-1.31185	STAT3KO-specific
2571	GAD1	-	-1.007	STAT3KO-specific
5526	PPP2R5B	-0.697077	-	Eba-specific
1124	CHN2	-	-1.13486	STAT3KO-specific
